# Supplementary material for: Integrative phenotyping framework (iPF): integrative clustering of multiple omics data identifies novel lung disease subphenotypes
Source: BMC Genomics. 2015 Nov 11;16:924. doi: 10.1186/s12864-015-2170-4 (PMC4642618; doi:10.1186/s12864-015-2170-4)
Supplement: Additional file 2: — This file includes GSM IDs of GSE47460 that were collected to analyze in this paper. (XLSX 43 kb) [file 12864_2015_2170_MOESM2_ESM.xlsx]

## Sheet: names_anlayzed_samples_iPF.txt
NO	ID
1	GSM1149949
2	GSM1149953
3	GSM1149956
4	GSM1149957
5	GSM1149959
6	GSM1149961
7	GSM1149965
8	GSM1149968
9	GSM1149973
10	GSM1149974
11	GSM1149976
12	GSM1149977
13	GSM1149979
14	GSM1149980
15	GSM1149982
16	GSM1149983
17	GSM1149984
18	GSM1149986
19	GSM1149990
20	GSM1149991
21	GSM1149994
22	GSM1149995
23	GSM1149997
24	GSM1150000
25	GSM1150003
26	GSM1150004
27	GSM1150008
28	GSM1150009
29	GSM1150011
30	GSM1150015
31	GSM1150016
32	GSM1150019
33	GSM1150023
34	GSM1150024
35	GSM1150025
36	GSM1150027
37	GSM1150028
38	GSM1150029
39	GSM1150033
40	GSM1150035
41	GSM1150036
42	GSM1150044
43	GSM1150047
44	GSM1150048
45	GSM1150050
46	GSM1150054
47	GSM1150057
48	GSM1150058
49	GSM1150059
50	GSM1150061
51	GSM1150062
52	GSM1150063
53	GSM1150065
54	GSM1150066
55	GSM1150068
56	GSM1150071
57	GSM1150072
58	GSM1150073
59	GSM1150076
60	GSM1150079
61	GSM1150082
62	GSM1150084
63	GSM1150086
64	GSM1150091
65	GSM1150093
66	GSM1150096
67	GSM1150097
68	GSM1150098
69	GSM1150099
70	GSM1150101
71	GSM1150102
72	GSM1150104
73	GSM1150106
74	GSM1150110
75	GSM1150111
76	GSM1150123
77	GSM1150125
78	GSM1150127
79	GSM1150130
80	GSM1150133
81	GSM1150134
82	GSM1150139
83	GSM1150182
84	GSM1150250
85	GSM1150255
86	GSM1150272
87	GSM1150276
88	GSM1150298
89	GSM1150300
90	GSM1150308
91	GSM1150312
92	GSM1150334
93	GSM1150344
94	GSM1150357
95	GSM1150359
96	GSM1150365
97	GSM1150366
98	GSM1150367
99	GSM1150178
100	GSM1150179
101	GSM1150368
102	GSM1150369
103	GSM1150370
104	GSM1150180
105	GSM1150371
106	GSM1150372
107	GSM1150374
108	GSM1150375
109	GSM1150184
110	GSM1150378
111	GSM1150379
112	GSM1150380
113	GSM1150382
114	GSM1150383
115	GSM1150384
116	GSM1150189
117	GSM1150385
118	GSM1150386
119	GSM1150191
120	GSM1150192
121	GSM1150387
122	GSM1150388
123	GSM1150196
124	GSM1150389
125	GSM1150197
126	GSM1150198
127	GSM1150390
128	GSM1150391
129	GSM1150392
130	GSM1150393
131	GSM1150203
132	GSM1150204
133	GSM1150396
134	GSM1150397
135	GSM1150208
136	GSM1150398
137	GSM1150399
138	GSM1150210
139	GSM1150211
140	GSM1150213
141	GSM1150214
142	GSM1150400
143	GSM1150215
144	GSM1150216
145	GSM1150218
146	GSM1150220
147	GSM1150404
148	GSM1150406
149	GSM1150407
150	GSM1150224
151	GSM1150408
152	GSM1150409
153	GSM1150225
154	GSM1150226
155	GSM1150227
156	GSM1150410
157	GSM1150228
158	GSM1150411
159	GSM1150412
160	GSM1150229
161	GSM1150230
162	GSM1150414
163	GSM1150415
164	GSM1150232
165	GSM1150418
166	GSM1150419
167	GSM1150420
168	GSM1150237
169	GSM1150239
170	GSM1150421
171	GSM1150240
172	GSM1150422
173	GSM1150241
174	GSM1150424
175	GSM1150426
176	GSM1150243
177	GSM1150427
178	GSM1150428
179	GSM1150430
180	GSM1150245
181	GSM1150246
182	GSM1150431
183	GSM1150432
184	GSM1150248
185	GSM1150252
186	GSM1150434
187	GSM1150253
188	GSM1150436
189	GSM1150437
190	GSM1150439
191	GSM1150440
192	GSM1150441
193	GSM1150260
194	GSM1150261
195	GSM1150262
196	GSM1150442
197	GSM1150263
198	GSM1150446
199	GSM1150267
200	GSM1150268
201	GSM1150269
202	GSM1150450
203	GSM1150451
204	GSM1150453
205	GSM1150454
206	GSM1150455
207	GSM1150456
208	GSM1150458
209	GSM1150460
210	GSM1150461
211	GSM1150462
212	GSM1150277
213	GSM1150282
214	GSM1150464
215	GSM1150283
216	GSM1150465
217	GSM1150284
218	GSM1150467
219	GSM1150285
220	GSM1150288
221	GSM1150289
222	GSM1150469
223	GSM1150470
224	GSM1150291
225	GSM1150471
226	GSM1150292
227	GSM1150472
228	GSM1150474
229	GSM1150293
230	GSM1150475
231	GSM1150476
232	GSM1150294
233	GSM1150297
234	GSM1150479
235	GSM1150480
236	GSM1150481
237	GSM1150301
238	GSM1150482
239	GSM1150302
240	GSM1150483
241	GSM1150484
242	GSM1150305
243	GSM1150306
244	GSM1150307
245	GSM1150485
246	GSM1150309
247	GSM1150310
248	GSM1150486
249	GSM1150487
250	GSM1150489
251	GSM1150490
252	GSM1150492
253	GSM1150493
254	GSM1150314
255	GSM1150494
256	GSM1150495
257	GSM1150496
258	GSM1150497
259	GSM1150316
260	GSM1150499
261	GSM1150500
262	GSM1150502
263	GSM1150503
264	GSM1150504
265	GSM1150505
266	GSM1150317
267	GSM1150507
268	GSM1150318
269	GSM1150508
270	GSM1150319
271	GSM1150510
272	GSM1150332
273	GSM1150511
274	GSM1150512
275	GSM1150513
276	GSM1150336
277	GSM1150338
278	GSM1150514
279	GSM1150518
280	GSM1150519
281	GSM1150520
282	GSM1150343
283	GSM1150521
284	GSM1150522
285	GSM1150523
286	GSM1150524
287	GSM1150525
288	GSM1150346
289	GSM1150528
290	GSM1150351
291	GSM1150352
292	GSM1150353
293	GSM1150529
294	GSM1150354
295	GSM1150530
296	GSM1150361
297	GSM1150532
298	GSM1150533
299	GSM1150534
300	GSM1150535
301	GSM1150536
302	GSM1150538
303	GSM1150539
304	GSM1150362
305	GSM1150363
306	GSM1150542
307	GSM1150544
308	GSM1150545
309	GSM1150546
310	GSM1150547
311	GSM1150010
312	GSM1150155
313	GSM1150067
314	GSM1150163
315	GSM1150089
316	GSM1150169
317	GSM1150172
318	GSM1150173
319	GSM1150177
