# Supplementary material for: Integrative phenotyping framework (iPF): integrative clustering of multiple omics data identifies novel lung disease subphenotypes
Source: BMC Genomics. 2015 Nov 11;16:924. doi: 10.1186/s12864-015-2170-4 (PMC4642618; doi:10.1186/s12864-015-2170-4)
Supplement: Additional file 3: — This file includes 669 clinical variables analyzed in this paper. (XLSX 45 kb) [file 12864_2015_2170_MOESM3_ESM.xlsx]

## Sheet: names_clinical_iPF.txt
No	Name
1	SIBLINGS
2	CHILDREN
3	COUGHYRS
4	PHLEGMYR
5	WHEEZYRS
6	OFTCOLD
7	OFTCOLD2
8	GEN_HLTH
9	PHYHLT1
10	PHYHLT2
11	EMOTPB1
12	EMOTPB2
13	PAINWRK
14	ANXITY1
15	ANXITY2
16	ANXITY3
17	HLTSACT
18	PF
19	RP
20	BP
21	GH
22	VT
23	RE
24	MH
25	SF12PCS
26	SF12MCS
27	SYMPSCOR
28	ACTSCOR
29	IMPSCOR
30	SGRQSCOR
31	HEAT1YR
32	DEV1YR
33	PILLOWYR
34	RESO2FLO
35	RESTBORG
36	RSTBORLG
37	EXO2FLO
38	DISTWALK
39	TERMBORG
40	TRMBORLG
41	POS_FEV1
42	POS_FVC
43	POFEV6
44	POPEFR
45	VEXT
46	FET100
47	MNTLC
48	MAXSVC
49	RV
50	MNFRC
51	AIRWY
52	SGAW
53	MNDLCO
54	VI
55	VALV
56	PAO2
57	PACO2
58	O2SAT
59	COHB
60	WBC
61	WBCDIFF1
62	WBCDIFF2
63	WBCDIFF3
64	WBCDIFF4
65	WBCDIFF5
66	HGB
67	HEMCRT
68	PLATLET
69	ESR
70	A1ALEVEL
71	FINDGRUC
72	FINDGRUP
73	FINDGRMC
74	FINDGRMP
75	FINDGRLC
76	FINDGRLP
77	FINDGLUC
78	FINDGLUP
79	FINDGLGC
80	FINDGLGP
81	FINDGLLC
82	FINDGLLP
83	FINDHRUP
84	FINDHRLP
85	FINDHLLP
86	FINDMRUP
87	FINDMRMP
88	FINDMRLP
89	FINDMLUP
90	FINDMLGP
91	FINDMLLP
92	airtrap
93	bullae
94	consol
95	honeyc
96	micron
97	mosaic
98	pcysts
99	septal
100	treebud
101	AGE
102	STOPYEAR
103	BMI
104	LUNG_VOL_TL
105	LUNG_VOL_RL
106	LUNG_VOL_LL
107	LUNG_VOL_RLU
108	LUNG_VOL_LLU
109	LUNG_VOL_RLM
110	LUNG_VOL_LLM
111	LUNG_VOL_RLL
112	LUNG_VOL_LLL
113	LUNG_VOL_RLUC
114	LUNG_VOL_RLUP
115	LUNG_VOL_RLMC
116	LUNG_VOL_RLMP
117	LUNG_VOL_RLLC
118	LUNG_VOL_RLLP
119	LUNG_VOL_LLUC
120	LUNG_VOL_LLUP
121	LUNG_VOL_LLMC
122	LUNG_VOL_LLMP
123	LUNG_VOL_LLLC
124	LUNG_VOL_LLLP
125	MEAN_DEN_TL
126	MEAN_DEN_RL
127	MEAN_DEN_LL
128	MEAN_DEN_RLU
129	MEAN_DEN_LLU
130	MEAN_DEN_RLM
131	MEAN_DEN_LLM
132	MEAN_DEN_RLL
133	MEAN_DEN_LLL
134	MEAN_DEN_RLUC
135	MEAN_DEN_RLUP
136	MEAN_DEN_RLMC
137	MEAN_DEN_RLMP
138	MEAN_DEN_RLLC
139	MEAN_DEN_RLLP
140	MEAN_DEN_LLUC
141	MEAN_DEN_LLUP
142	MEAN_DEN_LLMC
143	MEAN_DEN_LLMP
144	MEAN_DEN_LLLC
145	MEAN_DEN_LLLP
146	STND_DEV_TL
147	STND_DEV_RL
148	STND_DEV_LL
149	STND_DEV_RLU
150	STND_DEV_LLU
151	STND_DEV_RLM
152	STND_DEV_LLM
153	STND_DEV_RLL
154	STND_DEV_LLL
155	OSTND_DEV_TL
156	OSTND_DEV_RL
157	OSTND_DEV_LL
158	OSTND_DEV_RLU
159	OSTND_DEV_LLU
160	OSTND_DEV_RLM
161	OSTND_DEV_LLM
162	OSTND_DEV_RLL
163	OSTND_DEV_LLL
164	STND_DEV_RLUC
165	STND_DEV_RLUP
166	STND_DEV_RLMC
167	STND_DEV_RLMP
168	STND_DEV_RLLC
169	STND_DEV_RLLP
170	STND_DEV_LLUC
171	STND_DEV_LLUP
172	STND_DEV_LLMC
173	STND_DEV_LLMP
174	STND_DEV_LLLC
175	STND_DEV_LLLP
176	OSTND_DEV_RLUC
177	OSTND_DEV_RLUP
178	OSTND_DEV_RLMC
179	OSTND_DEV_RLMP
180	OSTND_DEV_RLLC
181	OSTND_DEV_RLLP
182	OSTND_DEV_LLUC
183	OSTND_DEV_LLUP
184	OSTND_DEV_LLMC
185	OSTND_DEV_LLMP
186	OSTND_DEV_LLLC
187	OSTND_DEV_LLLP
188	NORMALITY_TL
189	NORMALITY_RL
190	NORMALITY_LL
191	NORMALITY_RLU
192	NORMALITY_LLU
193	NORMALITY_RLM
194	NORMALITY_LLM
195	NORMALITY_RLL
196	NORMALITY_LLL
197	ONORMALITY_TL
198	ONORMALITY_RL
199	ONORMALITY_LL
200	ONORMALITY_RLU
201	ONORMALITY_LLU
202	ONORMALITY_RLM
203	ONORMALITY_LLM
204	ONORMALITY_RLL
205	ONORMALITY_LLL
206	NORMALITY_RLUC
207	NORMALITY_RLUP
208	NORMALITY_RLMC
209	NORMALITY_RLMP
210	NORMALITY_RLLC
211	NORMALITY_RLLP
212	NORMALITY_LLUC
213	NORMALITY_LLUP
214	NORMALITY_LLMC
215	NORMALITY_LLMP
216	NORMALITY_LLLC
217	NORMALITY_LLLP
218	ONORMALITY_RLUC
219	ONORMALITY_RLUP
220	ONORMALITY_RLMC
221	ONORMALITY_RLMP
222	ONORMALITY_RLLC
223	ONORMALITY_RLLP
224	ONORMALITY_LLUC
225	ONORMALITY_LLUP
226	ONORMALITY_LLMP
227	ONORMALITY_LLLC
228	PERC5_TL
229	PERC5_RL
230	PERC5_LL
231	PERC5_RLU
232	PERC5_LLU
233	PERC5_RLM
234	PERC5_LLM
235	PERC5_RLL
236	PERC5_LLL
237	OPERC5_TL
238	OPERC5_RL
239	OPERC5_LL
240	OPERC5_RLU
241	OPERC5_LLU
242	OPERC5_RLM
243	OPERC5_LLM
244	OPERC5_RLL
245	OPERC5_LLL
246	PERC5_RLUC
247	PERC5_RLUP
248	PERC5_RLMC
249	PERC5_RLMP
250	PERC5_RLLC
251	PERC5_RLLP
252	PERC5_LLUC
253	PERC5_LLUP
254	PERC5_LLMC
255	PERC5_LLMP
256	PERC5_LLLC
257	PERC5_LLLP
258	OPERC5_RLUC
259	OPERC5_RLUP
260	OPERC5_RLMC
261	OPERC5_RLMP
262	OPERC5_RLLC
263	OPERC5_RLLP
264	OPERC5_LLUC
265	OPERC5_LLUP
266	OPERC5_LLMP
267	OPERC5_LLLC
268	PERC15_TL
269	PERC15_RL
270	PERC15_LL
271	PERC15_RLU
272	PERC15_LLU
273	PERC15_RLM
274	PERC15_LLM
275	PERC15_RLL
276	PERC15_LLL
277	OPERC15_TL
278	OPERC15_RL
279	OPERC15_LL
280	OPERC15_RLU
281	OPERC15_LLU
282	OPERC15_RLM
283	OPERC15_LLM
284	OPERC15_RLL
285	OPERC15_LLL
286	PERC15_RLUC
287	PERC15_RLUP
288	PERC15_RLMC
289	PERC15_RLMP
290	PERC15_RLLC
291	PERC15_RLLP
292	PERC15_LLUC
293	PERC15_LLUP
294	PERC15_LLMC
295	PERC15_LLMP
296	PERC15_LLLC
297	PERC15_LLLP
298	OPERC15_RLUC
299	OPERC15_RLUP
300	OPERC15_RLMC
301	OPERC15_RLMP
302	OPERC15_RLLC
303	OPERC15_RLLP
304	OPERC15_LLUC
305	OPERC15_LLUP
306	OPERC15_LLMP
307	OPERC15_LLLC
308	EMPH_VOL_TL
309	EMPH_VOL_RL
310	EMPH_VOL_LL
311	EMPH_VOL_RLU
312	EMPH_VOL_LLU
313	EMPH_VOL_RLM
314	EMPH_VOL_LLM
315	EMPH_VOL_RLL
316	EMPH_VOL_LLL
317	OEMPH_VOL_TL
318	OEMPH_VOL_RL
319	OEMPH_VOL_LL
320	OEMPH_VOL_RLU
321	OEMPH_VOL_LLU
322	OEMPH_VOL_RLM
323	OEMPH_VOL_LLM
324	OEMPH_VOL_RLL
325	OEMPH_VOL_LLL
326	EMPH_VOL_RLUC
327	EMPH_VOL_RLUP
328	EMPH_VOL_RLMC
329	EMPH_VOL_RLMP
330	EMPH_VOL_RLLC
331	EMPH_VOL_RLLP
332	EMPH_VOL_LLUC
333	EMPH_VOL_LLUP
334	EMPH_VOL_LLMC
335	EMPH_VOL_LLMP
336	EMPH_VOL_LLLC
337	EMPH_VOL_LLLP
338	OEMPH_VOL_RLUC
339	OEMPH_VOL_RLUP
340	OEMPH_VOL_RLMC
341	OEMPH_VOL_RLMP
342	OEMPH_VOL_RLLC
343	OEMPH_VOL_RLLP
344	OEMPH_VOL_LLUC
345	OEMPH_VOL_LLUP
346	OEMPH_VOL_LLMC
347	OEMPH_VOL_LLMP
348	OEMPH_VOL_LLLC
349	OEMPH_VOL_LLLP
350	Per_emphy
351	TRACHEA_X
352	TRACHEA_Y
353	TRACHEA_Z
354	TRACHEA_CSA
355	TRACHEA_WT1
356	TRACHEA_WT2
357	TRACHEA_WT3
358	TRACHEA_WT4
359	TRACHEA_CDIAM
360	TRACHEA_DIAM
361	TRACHEA_CIRC
362	TRACHEA_CSA_AVG
363	TRACHEA_WT1_AVG
364	TRACHEA_WT2_AVG
365	TRACHEA_WT3_AVG
366	TRACHEA_WT4_AVG
367	RMAIN_X
368	RMAIN_Y
369	RMAIN_Z
370	RMAIN_CSA
371	RMAIN_WT1
372	RMAIN_WT2
373	RMAIN_WT3
374	RMAIN_WT4
375	RMAIN_CDIAM
376	RMAIN_DIAM
377	RMAIN_CIRC
378	RMAIN_CSA_AVG
379	RMAIN_WT1_AVG
380	RMAIN_WT2_AVG
381	RMAIN_WT3_AVG
382	RMAIN_WT4_AVG
383	RUL_X
384	RUL_Y
385	RUL_Z
386	RUL_CSA
387	RUL_WT1
388	RUL_WT2
389	RUL_WT3
390	RUL_WT4
391	RUL_CDIAM
392	RUL_DIAM
393	RUL_CIRC
394	RUL_CSA_AVG
395	RUL_WT1_AVG
396	RUL_WT2_AVG
397	RUL_WT3_AVG
398	RUL_WT4_AVG
399	RULAS_X
400	RULAS_Y
401	RULAS_Z
402	RULAS_CSA
403	RULAS_WT1
404	RULAS_WT2
405	RULAS_WT3
406	RULAS_WT4
407	RULAS_CDIAM
408	RULAS_DIAM
409	RULAS_CIRC
410	RULAS_CSA_AVG
411	RULAS_WT1_AVG
412	RULAS_WT2_AVG
413	RULAS_WT3_AVG
414	RULAS_WT4_AVG
415	RBI_X
416	RBI_Y
417	RBI_Z
418	RBI_CSA
419	RBI_WT1
420	RBI_WT2
421	RBI_WT3
422	RBI_WT4
423	RBI_CDIAM
424	RBI_DIAM
425	RBI_CIRC
426	RBI_CSA_AVG
427	RBI_WT1_AVG
428	RBI_WT2_AVG
429	RBI_WT3_AVG
430	RBI_WT4_AVG
431	RML_X
432	RML_Y
433	RML_Z
434	RML_CSA
435	RML_WT1
436	RML_WT2
437	RML_WT3
438	RML_WT4
439	RML_CDIAM
440	RML_DIAM
441	RML_CIRC
442	RML_CSA_AVG
443	RML_WT1_AVG
444	RML_WT2_AVG
445	RML_WT3_AVG
446	RML_WT4_AVG
447	RLL_X
448	RLL_Y
449	RLL_Z
450	RLL_CSA
451	RLL_WT1
452	RLL_WT2
453	RLL_WT3
454	RLL_WT4
455	RLL_CDIAM
456	RLL_DIAM
457	RLL_CIRC
458	RLL_CSA_AVG
459	RLL_WT1_AVG
460	RLL_WT2_AVG
461	RLL_WT3_AVG
462	RLL_WT4_AVG
463	LMAIN_X
464	LMAIN_Y
465	LMAIN_Z
466	LMAIN_CSA
467	LMAIN_WT1
468	LMAIN_WT2
469	LMAIN_WT3
470	LMAIN_WT4
471	LMAIN_CDIAM
472	LMAIN_DIAM
473	LMAIN_CIRC
474	LMAIN_CSA_AVG
475	LMAIN_WT1_AVG
476	LMAIN_WT2_AVG
477	LMAIN_WT3_AVG
478	LMAIN_WT4_AVG
479	LUL_X
480	LUL_Y
481	LUL_Z
482	LUL_CSA
483	LUL_WT1
484	LUL_WT2
485	LUL_WT3
486	LUL_WT4
487	LUL_CDIAM
488	LUL_DIAM
489	LUL_CIRC
490	LUL_CSA_AVG
491	LUL_WT1_AVG
492	LUL_WT2_AVG
493	LUL_WT3_AVG
494	LUL_WT4_AVG
495	LLL_X
496	LLL_Y
497	LLL_Z
498	LLL_CSA
499	LLL_WT1
500	LLL_WT2
501	LLL_WT3
502	LLL_WT4
503	LLL_CDIAM
504	LLL_DIAM
505	LLL_CIRC
506	LLL_CSA_AVG
507	LLL_WT1_AVG
508	LLL_WT2_AVG
509	LLL_WT3_AVG
510	LLL_WT4_AVG
511	TRACHEA_CDIAM_2
512	RMAIN_CDIAM_2
513	RUL_CDIAM_2
514	RULAS_CDIAM_2
515	RBI_CDIAM_2
516	RML_CDIAM_2
517	RLL_CDIAM_2
518	LMAIN_CDIAM_2
519	LUL_CDIAM_2
520	LLL_CDIAM_2
521	TRACHEA_BA
522	RMAIN_BA
523	RUL_BA
524	RULAS_BA
525	RBI_BA
526	RML_BA
527	RLL_BA
528	LMAIN_BA
529	LUL_BA
530	LLL_BA
531	TRACHEA_WA
532	RMAIN_WA
533	RUL_WA
534	RULAS_WA
535	RBI_WA
536	RML_WA
537	RLL_WA
538	LMAIN_WA
539	LUL_WA
540	LLL_WA
541	TRACHEA_WAP
542	RMAIN_WAP
543	RUL_WAP
544	RULAS_WAP
545	RBI_WAP
546	RML_WAP
547	RLL_WAP
548	LMAIN_WAP
549	LUL_WAP
550	LLL_WAP
551	RMAIN_TD
552	RUL_TD
553	RULAS_TD
554	RBI_TD
555	RML_TD
556	RLL_TD
557	LUL_TD
558	LLL_TD
559	RIGHTLEFT_NORMAL
560	RIGHTLEFT_GGLASS
561	RIGHTLEFT_RETICULAR
562	RIGHTLEFT_HNEYCOMB
563	RIGHTLEFT_EMPHYSEM
564	RIGHTLEFT_VESSELS
565	LEFT_LNG_TOTAL
566	LEFT_LNG_NORMAL
567	LEFT_LNG_GGLASS
568	LEFT_LNG_RETICULAR
569	LEFT_LNG_HNEYCOMB
570	LEFT_LNG_EMPHYSEM
571	LEFT_LNG_VESSELS
572	RIGHT_LNG_TOTAL
573	RIGHT_LNG_NORMAL
574	RIGHT_LNG_GGLASS
575	RIGHT_LNG_RETICULAR
576	RIGHT_LNG_HNEYCOMB
577	RIGHT_LNG_EMPHYSEM
578	RIGHT_LNG_VESSELS
579	LUP_TOTAL
580	LUP_NORMAL
581	LUP_GGLASS
582	LUP_RETICULAR
583	LUP_HNEYCOMB
584	LUP_EMPHYSEM
585	LUP_VESSELS
586	LUC_TOTAL
587	LUC_NORMAL
588	LUC_GGLASS
589	LUC_RETICULAR
590	LUC_HNEYCOMB
591	LUC_EMPHYSEM
592	LUC_VESSELS
593	LMP_TOTAL
594	LMP_NORMAL
595	LMP_GGLASS
596	LMP_RETICULAR
597	LMP_HNEYCOMB
598	LMP_EMPHYSEM
599	LMP_VESSELS
600	LMC_TOTAL
601	LMC_NORMAL
602	LMC_GGLASS
603	LMC_RETICULAR
604	LMC_HNEYCOMB
605	LMC_EMPHYSEM
606	LMC_VESSELS
607	LLP_TOTAL
608	LLP_NORMAL
609	LLP_GGLASS
610	LLP_RETICULAR
611	LLP_HNEYCOMB
612	LLP_EMPHYSEM
613	LLP_VESSELS
614	LLC_TOTAL
615	LLC_NORMAL
616	LLC_GGLASS
617	LLC_RETICULAR
618	LLC_HNEYCOMB
619	LLC_EMPHYSEM
620	LLC_VESSELS
621	RUP_TOTAL
622	RUP_NORMAL
623	RUP_GGLASS
624	RUP_RETICULAR
625	RUP_HNEYCOMB
626	RUP_EMPHYSEM
627	RUP_VESSELS
628	RUC_TOTAL
629	RUC_NORMAL
630	RUC_GGLASS
631	RUC_RETICULAR
632	RUC_HNEYCOMB
633	RUC_EMPHYSEM
634	RUC_VESSELS
635	RMP_TOTAL
636	RMP_NORMAL
637	RMP_GGLASS
638	RMP_RETICULAR
639	RMP_HNEYCOMB
640	RMP_EMPHYSEM
641	RMP_VESSELS
642	RMC_TOTAL
643	RMC_NORMAL
644	RMC_GGLASS
645	RMC_RETICULAR
646	RMC_HNEYCOMB
647	RMC_EMPHYSEM
648	RMC_VESSELS
649	RLP_NORMAL
650	RLP_GGLASS
651	RLP_RETICULAR
652	RLP_HNEYCOMB
653	RLP_EMPHYSEM
654	RLP_VESSELS
655	RLC_TOTAL
656	RLC_NORMAL
657	RLC_GGLASS
658	RLC_RETICULAR
659	RLC_HNEYCOMB
660	RLC_EMPHYSEM
661	RLC_VESSELS
662	pkyrs
663	fev1pd1a
664	fev6prd1
665	fvcprd1
666	pefrprd1
667	perdlco
668	bode
669	ratiopre
